# Supplementary material for: Prescribing patterns in older people with advanced chronic kidney disease towards the end of life
Source: Clin Kidney J. 2024 Oct 4;17(11):sfae301. doi: 10.1093/ckj/sfae301 (PMC11635369; doi:10.1093/ckj/sfae301)
Supplement: sfae301_Supplemental_Files [file sfae301_Supplemental_Files.zip]

Archive with 11 entries (11 files):
- Supplementary figure 1 - Detailed cohort flow diagram.pptx
- Supplementary figure 2 - Change in number of POMs, first to last visit.pdf
- Supplementary figure 3 - Trajectory in number of POMs stratified by covariates.pdf
- Supplementary figure 4 - Trajectory number of POMs stratified by dialysis.pdf
- Supplementary figure 5 - Proportion decedents who had meds deprescribed.pdf
- Supplementary figure 6 - Sensitivity analysis 1 - 3+ visits, 1+ years data.pdf
- Supplementary figure 7 - Sensitivity analysis 2 - Inc. non-oral medicines.pdf
- Supplementary table 1 - All medications prescribed to EQUAL decedents.xlsx
- Supplementary table 2 - Description of medications within class analyses.xlsx
- Supplementary table 3 - Characteristics of decedents and non-decedents.xlsx
- Supplementary table 4 - EQUAL investigator acknowledgments.xlsx
