# Supplementary material for: Prescribing patterns in older people with advanced chronic kidney disease towards the end of life
Source: Clin Kidney J. 2024 Oct 4;17(11):sfae301. doi: 10.1093/ckj/sfae301 (PMC11635369; doi:10.1093/ckj/sfae301)
Supplement: sfae301_Supplemental_Files [file sfae301_Supplemental_Files.zip › Supplementary table 1 - All medications prescribed to EQUAL decedents.xlsx]

## Sheet: All meds include vs exclude
Table showing all medications prescribed to EQUAL decedents.
*The number of occurrences of the specified medication across all study visits
ATC code	ATC index name	Occurences*	Decision	Reason for exclusion
A01AB03	Chlorhexidine	3	Exclude	Non-oral (topical)
A01AB09	Miconazole	15	Exclude	Non-oral (topical)
A01AB22	Doxycycline	2	Exclude	Non-oral (topical)
A01AD02	Benzydamine	1	Exclude	Non-oral (topical)
A01AD05	Acetylsalicylic acid	9	Exclude	Non-oral (topical)
A02AA02	Magnesium oxide	5	Include
A02AA04	Magnesium hydroxide	8	Include
A02AB01	Aluminium hydroxide	8	Include
A02AD01	Ordinary salt combinations (aluminium, calcium and magnesium)	26	Include
A02AD02	Magaldrate	4	Include
A02BA02	Ranitidine	212	Include
A02BA03	Famotidine	14	Include
A02BC01	Omeprazole	533	Include
A02BC02	Pantoprazole	443	Include
A02BC03	Lansoprazole	327	Include
A02BC04	Rabeprazole	9	Include
A02BC05	Esomeprazole	101	Include
A02BX02	Sucralfate	5	Include
A02BX13	Alginic acid	12	Include
A03AA04	Mebeverine	10	Include
A03AA07	Dicycloverine	1	Include
A03AX13	Silicones	1	Include
A03BA03	Hyoscyamine	5	Include
A03FA01	Metoclopramide	26	Include
A03FA03	Domperidone	11	Include
A04AA01	Ondansetron	7	Include
A04AA02	Granisetron	1	Include
A04AD01	Scopolamine	3	Include
A05AA02	Ursodeoxycholic acid	21	Include
A06AA01	Liquid paraffin	4	Include
A06AA02	Docusate sodium	171	Include
A06AB02	Bisacodyl	15	Include
A06AB08	Sodium picosulfate	10	Include
A06AB58	Sodium picosulfate, combinations	4	Include
A06AC01	Ispaghula (psylla seeds)	7	Include
A06AC51	Ispaghula, combinations	6	Include
A06AD04	Magnesium sulfate	2	Include
A06AD11	Lactulose	94	Include
A06AD15	Macrogol	186	Include
A06AD65	Macorgol, combinations	23	Include
A06AG01	Sodium phosphate	1	Exclude	Non-oral (per-rectum)
A06AG07	Sorbitol	5	Exclude	Non-oral (per-rectum)
A07AA11	Rifaximin	13	Exclude	Antiinfective
A07DA03	Loperamide	58	Include
A07EA06	Budesonide	1	Include
A07EC01	Sulfasalazine	6	Include
A07EC02	Mesalazine	4	Include
A07FA01	Lactic acid producing organisms	1	Include
A08AA10	Sibutramine	1	Include
A09AA02	Multienzymes	16	Include
A09AB02	Betaine hydrochlrodie	1	Include
A10AB01	Insulin (human), fast-acting	45	Exclude	Non-oral (parenteral)
A10AB04	Insulin lispro, fast-acting	126	Exclude	Non-oral (parenteral)
A10AB05	Insulin aspart, fast-acting	199	Exclude	Non-oral (parenteral)
A10AB06	Insulin glulisine, fast-acting	16	Exclude	Non-oral (parenteral)
A10AC01	Insulin (human), intermediate acting	11	Exclude	Non-oral (parenteral)
A10AC03	Insulin (pork), intermediate acting	2	Exclude	Non-oral (parenteral)
A10AC04	Insulin lispro, intermediate acting	5	Exclude	Non-oral (parenteral)
A10AD01	Insulin human, long acting	201	Exclude	Non-oral (parenteral)
A10AD05	Insulin aspart, long acting	93	Exclude	Non-oral (parenteral)
A10AD06	Insulin degludec and insulin aspart, long acting	1	Exclude	Non-oral (parenteral)
A10AE04	Insulin glargine, long acting	214	Exclude	Non-oral (parenteral)
A10AE05	Insulin detemir, long acting	72	Exclude	Non-oral (parenteral)
A10AE06	Insulin degludec, long acting	8	Exclude	Non-oral (parenteral)
A10BA02	Metformin	8	Include
A10BB01	Glibenclomide	6	Include
A10BB03	Tolbutamide	4	Include
A10BB08	Gliquidone	5	Include
A10BB09	Gliclazide	120	Include
A10BB12	Glimepiride	4	Include
A10BF01	Acarbose	9	Include
A10BG03	Pioglitazone	11	Include
A10BH01	Sitagliptin	27	Include
A10BH02	Vildagliptin	10	Include
A10BH05	Linagliptin	91	Include
A10BX02	Repaglinide	24	Include
A11A	Multivitamins, combinations	53	Include
A11CB	Cod liver oil	6	Include
A11CC	Vitamin D and analogues	13	Include
A11CC01	Ergocalciferol	7	Include
A11CC02	Dihydrotachysterol	3	Include
A11CC03	Alfacalcidol	273	Include
A11CC04	Calcitriol	126	Include
A11CC05	Colecalciferol	156	Include
A11CC06	Calcifediol	7	Include
A11DA01	Thiamine (vit B1)	30	Include
A11DB	Vitamin B1 in combination with vitamin B6 and / or vitamin B12	7	Include
A11EA	Vitamin B complex, plain	11	Include
A11GA01	Ascorbic acid (vit C)	58	Include
A11HA02	Pyridoxine (vit B6)	6	Include
A11HA05	Biotin	1	Include
A11J	Other vitamin products, combinations	3	Include
A12AA04	Calcium carbonate	307	Include
A12AA05	Calcium lactate	2	Include
A12AA07	Calcium chloride	1	Include
A12AA08	Calcium glycerylphosphate	2	Include
A12AA12	Calcium acetate	48	Include
A12AX	Calcium, combinations with vitamin D and / or other drugs	41	Include
A12BA01	Potassium chloride	8	Include
A12BA02	Potassium citrate	8	Include
A12CA01	Sodium chloride	5	Include
A12CB01	Zinc sulfate	5	Include
A12CC02	Magnesium sulfate	6	Include
A12CC05	Magnesium aspartate	1	Include
B01AA03	Warfarin	234	Include
B01AA04	Phenprocoumon	88	Include
B01AA07	Acenocounmarol	163	Include
B01AB01	Heparin	6	Exclude	Non-oral (parenteral)
B01AB04	Dalteparin	28	Exclude	Non-oral (parenteral)
B01AB05	Enoxaparin	41	Exclude	Non-oral (parenteral)
B01AB06	Nadroparin	36	Exclude	Non-oral (parenteral)
B01AB10	Tinzaparin	4	Exclude	Non-oral (parenteral)
B01AB12	Bemiparin	1	Exclude	Non-oral (parenteral)
B01AC04	Clopidogrel	356	Include
B01AC05	Ticlopidine	42	Include
B01AC06	Acetylsalicylic acid	1154	Include
B01AC07	Dipyridamole	30	Include
B01AC08	Carbasalate calcium	121	Include
B01AC24	Ticagrelor	25	Include
B01AC30	Acetylsalicylic acid, combinations	2	Include
B01AD04	Urokinase	10	Exclude	Non-oral (parenteral)
B01AE07	Dabigatran etexilate	4	Include
B01AF01	Rivaroxaban	5	Include
B01AF02	Apixaban	21	Include
B01AF03	Edoxaban	3	Include
B01AX01	Defibrotide	1	Exclude	Non-oral (parenteral)
B02AA02	Tranexamic acid	1	Include
B02B	Vitamin K and other hemostatics	1	Include
B03B	Vitamin B12 and folic acid	73	Include
B03BA01	Cyanocobalamin	25	Include
B03BA03	Hydroxocobalamin	34	Include
B03BB01	Folic acid	266	Include
B03XA01	Erythropoeitin	10	Exclude	Non-oral (parenteral)
B03XA02	Darbapoeitin alfa	14	Exclude	Non-oral (parenteral)
B03XA03	Methoxy polyethylene glycol-epoeitin beta	1	Exclude	Non-oral (parenteral)
B05BA01	Albumin	1	Exclude	Non-oral (parenteral)
B05BA10	Solutions for parenteral nutrition	2	Exclude	Non-oral (parenteral)
B05CB01	Sodium chloride solution	4	Exclude	Non-oral (parenteral)
B05CB02	Sodium citrate solution	6	Exclude	Non-oral (parenteral)
B05XA01	Potassium chloride solution	12	Exclude	Non-oral (parenteral)
B05XA02	Sodium bicarbonate	764	Include
C01AA04	Digitoxin	28	Include
C01AA05	Digoxin	59	Include
C01BA03	Disopyramide	3	Include
C01BC04	Flecainide	15	Include
C01BD01	Amiodarone	112	Include
C01CA17	Midodrine	5	Include
C01DA02	Glyceryl trinitrate	204	Include
C01DA08	Isosorbide dinitrate	254	Include
C01DA14	Isosorbide mononitrate	87	Include
C01DX12	Molsidomine	9	Include
C01DX16	Nicorandil	37	Include
C01EB15	Trimetazidine	1	Include
C01EB17	Ivabradine	23	Include
C01EB18	Ranolazine	3	Include
C02AA05	Diserpidine	1	Include
C02AB01	Methyldopa	16	Include
C02AC01	Clonidine	81	Include
C02AC05	Moxonidine	87	Include
C02CA01	Prazosin	1	Include
C02CA04	Doxazosin	644	Include
C02CA06	Urapidil	18	Include
C02DB01	Dihydralazine	1	Include
C02DB02	Hydralazine	33	Include
C02DC01	Minoxidil	2	Include
C03AA01	bendroflumethiazide	56	Include
C03AA03	Hydrochlorothiazide	112	Include
C03BA04	Chlortalidone	10	Include
C03BA08	Metolazone	12	Include
C03BA10	Xipamide	29	Include
C03BA11	Indapamide	28	Include
C03CA01	Furosemide	1347	Include
C03CA02	Bumetanide	267	Include
C03CA04	Torasemide	200	Include
C03DA01	Spironolactone	136	Include
C03DA02	Potassium canrenoate	6	Exclude	Non-oral (parenteral)
C03DA03	Canrenone	12	Include
C03DA04	Eplerenone	12	Include
C03DB01	Amiloride	2	Include
C03DB02	Triamterene	5	Include
C04AD03	Pentoxifylline	7	Include
C04AE02	Nicergoline	1	Include
C05AX04	zinc haemorrhoid cream	4	Exclude	Non-oral (topical)
C07AA05	Propranolol	5	Include
C07AA06	Timolol	14	Include
C07AA07	Sotalol	28	Include
C07AB02	Metoprolol	389	Include
C07AB03	Atenolol	107	Include
C07AB07	Bisoprolol	728	Include
C07AB12	Nebivolol	160	Include
C07AG01	Labetalol	4	Include
C07AG02	Carvedilol	121	Include
C08CA01	Amlodipine	748	Include
C08CA02	Felodipine	122	Include
C08CA04	Nicardipine	4	Include
C08CA05	Nifedipine	145	Include
C08CA06	Nimodipine	4	Include
C08CA07	Nisoldipine	3	Include
C08CA08	Nitrendipine	33	Include
C08CA09	Lacidipine	31	Include
C08CA11	Manidipine	19	Include
C08CA12	Barnidipine	33	Include
C08CA13	Lercanidipine	102	Include
C08DA01	Verapamil	32	Include
C08DB01	Diltiazem	81	Include
C09AA01	Captopril	2	Include
C09AA02	Enalapril	27	Include
C09AA03	Lisinopril	108	Include
C09AA04	Perindopril	84	Include
C09AA05	Ramipril	228	Include
C09AA09	Fosinopril	17	Include
C09AA10	Trandolapril	1	Include
C09BB07	Ramipril and amlodipine	5	Include
C09CA01	Losartan	174	Include
C09CA03	Valsartan	86	Include
C09CA04	Irbesartan	96	Include
C09CA06	Candesartan	90	Include
C09CA07	Telmisartan	33	Include
C09CA08	Olmesartan medoxomil	21	Include
C09DB01	Losartan and amlodipine	8	Include
C09DB04	Telmisartan and amlodipine	2	Include
C09DX04	Valsartan and sacubitril	3	Include
C10AA01	Simvastatin	573	Include
C10AA03	Pravastatin	110	Include
C10AA04	Fluvastatin	15	Include
C10AA05	Atorvastatin	773	Include
C10AA07	Rosuvastatin	90	Include
C10AB02	Bezafibrate	14	Include
C10AB04	Gemfibrozil	4	Include
C10AB05	Fenofibrate	29	Include
C10AC01	Colestyramine	3	Include
C10AX06	Omega-3 esters	60	Include
C10AX09	Ezetimibe	75	Include
C10BA02	Simvastatin and ezetimibe	7	Include
C10BA05	Atorvastatin and ezetimibe	2	Include
D01AA01	Nystatin	10	Exclude	Non-oral (topical)
D01AC01	Clotrimazole	2	Exclude	Non-oral (topical)
D01AC08	Ketoconazole	5	Exclude	Non-oral (topical)
D01AE12	Salicylic Acid	7	Exclude	Non-oral (topical)
D01AE14	Ciclopirox	3	Exclude	Non-oral (topical)
D01AE18	Tolnaftate	1	Exclude	Non-oral (topical)
D02A	Emollients and protectives	16	Exclude	Non-oral (topical)
D02AB	Protectives against UV-radiation	1	Exclude	Non-oral (topical)
D02AE01	Carbamide	3	Exclude	Non-oral (topical)
D02AX	Other emollients and protectives	18	Exclude	Non-oral (topical)
D04AA10	Promethazine	1	Exclude	Non-oral (topical)
D04AB01	Lidocaine	12	Exclude	Non-oral (topical)
D06AX01	Fusidic Acid	5	Exclude	Non-oral (topical)
D06AX02	Chloramphenicol	1	Exclude	Non-oral (topical)
D06AX07	Gentamicin	10	Exclude	Non-oral (topical)
D06AX09	Mupirocin	40	Exclude	Non-oral (topical)
D06BB03	Aciclovir	7	Exclude	Non-oral (topical)
D06BB06	Penciclovir	3	Exclude	Non-oral (topical)
D07AA01	Methylprednisolone	10	Exclude	Non-oral (topical)
D07AA02	Hydrocortisone	17	Exclude	Non-oral (topical)
D07AB09	Triamcinolone	12	Exclude	Non-oral (topical)
D07AD01	Clobetasone	13	Exclude	Non-oral (topical)
D09AA11	Benzalkonium	1	Exclude	Non-oral (topical)
G02AD02	Dinoprostone	1	Exclude	Non-oral (per-vagina)
G02CC02	Naproxen	4	Exclude	Non-oral (per-vagina)
G03AC01	Norethisterone	4	Include
G03AC06	Medroxyprogesterone	1	Include
G03BA03	Testosterone	1	Include
G03CA03	Estradiol	1	Include
G03CA57	Conjugated estrogens	3	Include
G03CB02	Diethylstilbestrol	2	Include
G03HA01	Cyproterone	7	Include
G04BD04	Oxybutynin	29	Include
G04BD07	Tolterodine	13	Include
G04BD08	Solifenacin	17	Include
G04BD09	Trospium	3	Include
G04BD10	Darifenacin	7	Include
G04BD12	Mirabegron	6	Include
G04BE03	Sildenafil	14	Include
G04BE08	Tadalafil	14	Include
G04BE09	Verdenafil	2	Include
G04BX	Other urologicals	2	Include
G04CA01	Alfuzosin	24	Include
G04CA02	Tamsulosin	376	Include
G04CA03	Terazosin	12	Include
G04CA04	Sildosin	10	Include
G04CB01	Finasteride	156	Include
G04CB02	Dutasteride	47	Include
G04CX	Other drugs used in benign prostatic hypertrophy	12	Include
H01BA04	Terlipressin	3	Exclude	Non-oral (parenteral)
H01CB03	Lanreotide	6	Exclude	Non-oral (parenteral)
H02AA02	Fludrocortisone	6	Include
H02AB04	Methylprednisolone	1	Include
H02AB06	Prednisolone	5	Include
H02AB07	Prednisone	147	Include
H02AB09	Hydrocortisone	30	Include
H03AA01	Levothyroxine sodium	264	Include
H03BB01	Carbimazole	11	Include
H03BB02	Thiamizole	18	Include
H04AA01	Glucagon	2	Exclude	Non-oral (parenteral)
H05BX01	Cinacalcet	44	Include
H05BX02	Paricalcitol	7	Include
J01AA02	Doxycyline	5	Exclude	Antiinfective
J01CA04	Amoxicillin	8	Exclude	Antiinfective
J01CA12	Piperacillin	8	Exclude	Antiinfective
J01CE02	Phenoxymethylpencillin	4	Exclude	Antiinfective
J01CF02	Cloxacillin	1	Exclude	Antiinfective
J01CF05	Flucloxacillin	5	Exclude	Antiinfective
J01CR02	Amoxicillin and beta-lactamase inhibitor	9	Exclude	Antiinfective
J01CR05	Piperacillin and beta-lactamase inhibitor	1	Exclude	Antiinfective
J01DB01	Cefalexin	19	Exclude	Antiinfective
J01DC02	Cefuroxime	1	Exclude	Antiinfective
J01DD02	Ceftazidime	3	Exclude	Antiinfective
J01DD04	Ceftriaxone	6	Exclude	Antiinfective
J01DE01	Cefepime	9	Exclude	Antiinfective
J01DH02	Meropenem	3	Exclude	Antiinfective
J01EA01	Trimethoprim	13	Exclude	Antiinfective
J01EC01	Sulfamethoxazole	3	Exclude	Antiinfective
J01EE01	Sulfamethoxazole and trimethoprim	14	Exclude	Antiinfective
J01FA01	Erythromycin	1	Exclude	Antiinfective
J01FA09	Clarithromycin	5	Exclude	Antiinfective
J01FA10	Azithromycin	6	Exclude	Antiinfective
J01FF01	Clindmycin	2	Exclude	Antiinfective
J01GB01	Tobramycin	3	Exclude	Antiinfective
J01MA02	Ciprofloxacin	32	Exclude	Antiinfective
J01MA06	Norfloxacin	1	Exclude	Antiinfective
J01MA08	Fleroxacin	1	Exclude	Antiinfective
J01MA12	Levofloxacin	7	Exclude	Antiinfective
J01XA01	Vancomycin	10	Exclude	Antiinfective
J01XA02	Teicoplanin	4	Exclude	Antiinfective
J01XB01	Colistin	3	Exclude	Antiinfective
J01XD01	Metronidazole	6	Exclude	Antiinfective
J01XE01	Nitrofurantoin	4	Exclude	Antiinfective
J02AC01	Fluconazole	7	Exclude	Antiinfective
J04AB02	Rifampicin	3	Exclude	Antiinfective
J04AK01	Pyrazinamide	2	Exclude	Antiinfective
J04AK02	Ethambutol	2	Exclude	Antiinfective
J04AM02	Rifampicin and isoniazid	3	Exclude	Antiinfective
J05AB01	Aciclovir	1	Exclude	Antiinfective
J05AB11	Valaciclovir	1	Exclude	Antiinfective
J05AB14	Valganciclovir	1	Exclude	Antiinfective
J07BC01	Hepatitis B, purified antigen (vaccine)	35	Exclude	Antiinfective
J07BD52	Measles, combinations with mumps and rubella, live attenuated (vaccine)	1	Exclude	Antiinfective
L01AA01	Cyclophosphamide	1	Include
L01BA01	Methotrexate	3	Include
L01BC02	Fluorouracil	10	Exclude	Non-oral (topical)
L01CD01	Paclitaxel	7	Exclude	Non-oral (parenteral)
L01CD02	Docetaxel	1	Exclude	Non-oral (parenteral)
L01XC07	Bavacizumab	7	Exclude	Non-oral (parenteral)
L01XE04	Sunitinib	10	Include
L01XE08	Nilotinib	5	Include
L01XE11	Pazopanib	4	Include
L01XX32	Bortezomib	4	Exclude	Non-oral (parenteral)
L02AE01	Buserelin	1	Exclude	Non-oral (parenteral)
L02AE02	Leuprorelin	8	Exclude	Non-oral (parenteral)
L02AE03	Goserelin	27	Exclude	Non-oral (parenteral)
L02AE04	Triptorelin	2	Exclude	Non-oral (parenteral)
L02BB03	Bicalutamide	20	Include
L02BG03	Anastrazole	2	Include
L03AA02	Filgrastim	2	Exclude	Non-oral (parenteral)
L04AA06	Mycophenolic acid	11	Include
L04AA10	Sirolimus	3	Include
L04AA18	Everolimus	2	Include
L04AB04	Adalimumab	3	Exclude	Non-oral (parenteral)
L04AD01	Ciclosoprin	6	Include
L04AX01	Azathioprine	6	Include
L04AX02	Thalidomide	1	Include
L04AX04	Lenalidomide	5	Include
M01AB05	Diclofenac	1	Include
M01AC01	Piroxicam	1	Include
M01AC06	Meloxicam	2	Include
M01AE01	Ibuprofen	6	Include
M01AE03	Ketoprofen	1	Include
M01AE17	Dexketoprofen	1	Include
M01AX01	Nabumetone	1	Include
M01AX05	Glucosamine	4	Include
M01AX07	Benzydamine	2	Include
M02AA12	Naproxen	1	Exclude	Non-oral (topical)
M02AA13	Ibuprofen	2	Exclude	Non-oral (topical)
M02AA15	Diclofenac	5	Exclude	Non-oral (topical)
M02AB01	Capsaicin	3	Exclude	Non-oral (topical)
M02AB02	Zucapsaicin	4	Exclude	Non-oral (topical)
M03AB01	Suxamethonium	1	Exclude	Non-oral (parenteral)
M03BX01	Baclofen	6	Include
M04AA01	Allopurinol	869	Include
M04AA03	Febuxostat	107	Include
M04AC01	Colchicine	89	Include
M05BA04	Alendronic acid	11	Include
M05BA05	Tiludronic acid	2	Include
M05BA06	Ibandronic acid	1	Include
M05BA07	Risedronic acid	12	Include
M05BX04	Denosumab	15	Exclude	Non-oral (parenteral)
M09AA01	Hydroquinine	1	Include
N01AB05	Trichloroethylene	1	Exclude	Non-oral (inhalational)
N01AX13	Nitrous Oxide	12	Exclude	Non-oral (inhalational)
N01BC01	Cocaine	3	Exclude	Non-oral (parenteral)
N02AA01	Morphine	23	Include
N02AA03	Hydromorphone	11	Include
N02AA05	Oxycodone	39	Include
N02AA55	Oxycodone and naloxone	1	Include
N02AA58	Dihydrocodeine, combinations	14	Include
N02AB03	Fentanyl	36	Include
N02AC03	Piritramide	1	Exclude	Non-oral (parenteral)
N02AE01	Buprenorphine	52	Include
N02AX01	Tilidine	5	Include
N02AX02	Tramadol	75	Include
N02BB02	Metamizole sodium	11	Include
N02BB05	Nifenazone	51	Include
N02BE01	Paracetamol	359	Include
N02BE51	Paracetamol, combinations excl. psycholeptics	8	Include
N02BG06	Nefopam	2	Include
N03AA02	Phenobarbital	1	Include
N03AB02	Phenytoin	2	Include
N03AE01	Clonazepam	19	Include
N03AF01	Carbamazepine	18	Include
N03AF02	Oxcarbazepine	5	Include
N03AG01	Valproic Acid	11	Include
N03AX09	Lamotrigine	16	Include
N03AX11	Topiramate	4	Include
N03AX12	Gabapentin	70	Include
N03AX14	Levetiracetam	13	Include
N03AX16	Pregabalin	48	Include
N04BA01	Levodopa	24	Include
N04BC05	Pramipexole	9	Include
N04BC09	Rotigotine	1	Exclude	Non-oral (transdermal)
N04BD01	Selegiline	1	Include
N04BX02	Entacapone	1	Include
N05AA01	Chlorpromazine	2	Include
N05AA02	Levomepromazine	7	Include
N05AA03	Promazine	1	Include
N05AB04	Prochlorperazine	10	Include
N05AD01	Haloperidol	8	Include
N05AD03	Melperone	5	Include
N05AD05	Pipamperone	1	Include
N05AH03	Olanzapine	5	Include
N05AH04	Quetiapine	16	Include
N05AL03	Tiapride	1	Include
N05AL05	Amisulpride	4	Include
N05AL07	Levosulpiride	1	Include
N05AX08	Risperidone	2	Include
N05BA01	Diazepam	14	Include
N05BA04	Oxazepam	24	Include
N05BA06	Lorazepam	22	Include
N05BA08	Bromazepam	1	Include
N05BA09	Clobazam	4	Include
N05BA12	Alprazolam	9	Include
N05BB01	Hydroxyzine	55	Include
N05CD02	Nitrazepam	7	Include
N05CD04	Estazolam	1	Include
N05CD05	Triazolam	6	Include
N05CD06	Lormetazepam	4	Include
N05CD07	Temazepam	49	Include
N05CD08	Midazolam	16	Include
N05CF01	Zopiclone	28	Include
N05CF02	Zolpidem	36	Include
N05CH01	Melatonin	6	Include
N05CM09	Valerianae radix	7	Include
N06AA04	Clomipromine	16	Include
N06AA05	Opipramol	2	Include
N06AA06	Trimipramine	5	Include
N06AA09	Amitriptyline	100	Include
N06AA10	Nortriptyline	7	Include
N06AA12	Doxepin	8	Include
N06AB03	Fluoxetine	9	Include
N06AB04	Citalopram	1	Include
N06AB05	Paroxetine	22	Include
N06AB06	Sertraline	65	Include
N06AB10	Escitalopram	2	Include
N06AX03	Mianserin	1	Include
N06AX05	Trazodone	15	Include
N06AX11	Mirtazapine	25	Include
N06AX14	Tianeptine	3	Include
N06AX16	Venlafaxine	4	Include
N06AX21	Duloxetine	12	Include
N06BX18	Reboxetine	4	Include
N06DA02	Donepezil	13	Include
N06DA03	Rivastigmine	3	Include
N06DX01	Memantine	6	Include
N06DX02	Gingko folium	3	Include
N07BA01	Nicotine	1	Include
N07BC02	Methadone	1	Include
N07CA01	Betahistine	15	Include
N07CA02	Cinnarizine	13	Include
P01BA02	Hydroxychloroquine	9	Include
P01BC01	Quinine	130	Include
P03AX03	Malathion	4	Exclude	non-oral (topical)
R01AA07	Xylometazoline	2	Exclude	non-oral (nasal)
R01AD12	Fluticasone furoate	6	Exclude	non-oral (nasal)
R01AX03	Ipratropium bromide	14	Exclude	Non-oral (inhalational)
R03AC02	Salbutamol	176	Exclude	Non-oral (inhalational)
R03AC03	Terbutaline	1	Exclude	Non-oral (inhalational)
R03AC12	Salmeterol	98	Exclude	Non-oral (inhalational)
R03AC13	Formoterol	41	Exclude	Non-oral (inhalational)
R03AC18	Indacaterol	13	Exclude	Non-oral (inhalational)
R03AK07	Formoterol and budesonide	27	Exclude	Non-oral (inhalational)
R03BA01	Beclometasone	50	Exclude	Non-oral (inhalational)
R03BA02	Budesonide	74	Exclude	Non-oral (inhalational)
R03BA04	Betamethasone	10	Exclude	Non-oral (inhalational)
R03BA05	Fluticasone	36	Exclude	Non-oral (inhalational)
R03BA07	Mometasone	13	Exclude	Non-oral (inhalational)
R03BA08	Ciclesonide	8	Exclude	Non-oral (inhalational)
R03BB01	Ipratropium bromide	36	Exclude	Non-oral (inhalational)
R03BB04	Tiotropium bromide	123	Exclude	Non-oral (inhalational)
R03BB05	Aclidium bromide	6	Exclude	Non-oral (inhalational)
R03BB06	Glycopyrronium bromide	9	Exclude	Non-oral (inhalational)
R03BB07	Umeclidium bromide	6	Exclude	Non-oral (inhalational)
R03DA04	Theophylline	7	Include
R03DA05	Aminophylline	6	Include
R03DA08	Bamifylline	3	Include
R03DA11	Doxofylline	1	Include
R03DC03	Montelukast	13	Include
R05CA19	Myrtol	1	Include
R05CB01	Acetylcysteine	4	Include
R05CB03	Carbocisteine	25	Include
R05CB06	Amroxol	1	Include
R05CB16	Mannitol	1	Exclude
R05DA04	Codeine	44	Include
R06AA04	Clamastine	3	Include
R06AB04	Chlorphenamine	10	Include
R06AD02	Promethazine	8	Include
R06AE03	Cyclizine	15	Include
R06AE07	Cetirizine	41	Include
R06AE09	Levocetirizine	4	Include
R06AX13	Loratidine	22	Include
R06AX19	Azelastine	1	Include
R06AX26	Fexofenadine	2	Include
R06AX27	Desloratidine	15	Include
S01AA13	Fusidic acid	15	Exclude	Non-oral (ophthalmological)
S01AX10	Sodium propionate	2	Exclude	Non-oral (ophthalmological)
S01BC11	Bromfenac	1	Exclude	Non-oral (ophthalmological)
S01CA01	Dexamethasone and antiinfectives	4	Exclude	Non-oral (ophthalmological)
S01EA05	Brimonidine	2	Exclude	Non-oral (ophthalmological)
S01EC01	Acetazolamide	4	Exclude	Non-oral (ophthalmological)
S01EC03	Dorzolamide	5	Exclude	Non-oral (ophthalmological)
S01EC04	Methazolamide	4	Exclude	Non-oral (ophthalmological)
S01ED01	Timolol	3	Exclude	Non-oral (ophthalmological)
S01ED05	Carteolol	5	Exclude	Non-oral (ophthalmological)
S01ED51	Timolol, combinations	1	Exclude	Non-oral (ophthalmological)
S01EE01	Latanoprost	45	Exclude	Non-oral (ophthalmological)
S01EE03	Bimatoprost	10	Exclude	Non-oral (ophthalmological)
S01EE04	Travoprost	2	Exclude	Non-oral (ophthalmological)
S01GX04	Nedocromil	1	Exclude	Non-oral (ophthalmological)
S01KA01	Hyaluronic acid	2	Exclude	Non-oral (ophthalmological)
S01KA02	Hypromellose	11	Exclude	Non-oral (ophthalmological)
S01LA05	Aflibercept	1	Exclude	Non-oral (ophthalmological)
S01XA20	Artificial tears and other indifferent preparations	36	Exclude	Non-oral (ophthalmological)
S03BA01	Dexamethasone	14	Exclude	Non-oral (ophthalmological)
Unknown		231	Exclude	Unknown medication
V03AB26	Methionine	1	Include
V03AE01	Polystyrene sulfonate	166	Include
V03AE02	Sevelamer	322	Include
V03AE03	Lanthanum carbonate	70	Include
V03AE04	Calcium acetate and magnesium carbonate	108	Include
V03AE05	Sucroferric oxyhydroxide	1	Include
V03AE07	Calcium acetate	1	Include
V03AN01	Oxygen	3	Exclude	Non-oral (inhalational)
	Exclude	2904
	Include	22173
	TOTAL	25077
