# Supplementary material for: Prescribing patterns in older people with advanced chronic kidney disease towards the end of life
Source: Clin Kidney J. 2024 Oct 4;17(11):sfae301. doi: 10.1093/ckj/sfae301 (PMC11635369; doi:10.1093/ckj/sfae301)
Supplement: sfae301_Supplemental_Files [file sfae301_Supplemental_Files.zip › Supplementary table 2 - Description of medications within class analyses.xlsx]

## Sheet: Meds in class analyses
Table showing the medications which comprised each of the medication class analyses
*The number of occurrences of the specified medication across all study visits
ATC code	ATC index name	Occurences*	Included in which class analysis?
C10AA01	Simvastatin	573	Statins
C10AA03	Pravastatin	110	Statins
C10AA04	Fluvastatin	15	Statins
C10AA05	Atorvastatin	773	Statins
C10AA07	Rosuvastatin	90	Statins
C10BA02	Simvastatin and ezetimibe	7	Statins
C10BA05	Atorvastatin and ezetimibe	2	Statins
A02BC01	Omeprazole	533	Proton pump inhibitors (PPIs)
A02BC02	Pantoprazole	443	Proton pump inhibitors (PPIs)
A02BC03	Lansoprazole	327	Proton pump inhibitors (PPIs)
A02BC04	Rabeprazole	9	Proton pump inhibitors (PPIs)
A02BC05	Esomeprazole	101	Proton pump inhibitors (PPIs)
N02AA01	Morphine	23	Opioids
N02AA03	Hydromorphone	11	Opioids
N02AA05	Oxycodone	39	Opioids
N02AA55	Oxycodone and naloxone	1	Opioids
N02AA58	Dihydrocodeine, combinations	14	Opioids
N02AB03	Fentanyl	36	Opioids
N02AE01	Buprenorphine	52	Opioids
N02AX01	Tilidine	5	Opioids
N02AX02	Tramadol	75	Opioids
N03AX12	Gabapentin	70	Gabapentinoids
N03AX16	Pregabalin	48	Gabapentinoids
M04AA01	Allopurinol	869	Allopurinol
B01AC06	Acetylsalicylic acid	1205	Aspirin
C07AA05	Propranolol	5	Beta-blockers
C07AA06	Timolol	14	Beta-blockers
C07AA07	Sotalol	28	Beta-blockers
C07AB02	Metoprolol	389	Beta-blockers
C07AB03	Atenolol	107	Beta-blockers
C07AB07	Bisoprolol	728	Beta-blockers
C07AB12	Nebivolol	160	Beta-blockers
C07AG01	Labetalol	4	Beta-blockers
C07AG02	Carvedilol	121	Beta-blockers
C08CA01	Amlodipine	748	Calcium channel blockers (CCBs)
C08CA02	Felodipine	122	Calcium channel blockers (CCBs)
C08CA04	Nicardipine	4	Calcium channel blockers (CCBs)
C08CA05	Nifedipine	145	Calcium channel blockers (CCBs)
C08CA06	Nimodipine	4	Calcium channel blockers (CCBs)
C08CA07	Nisoldipine	3	Calcium channel blockers (CCBs)
C08CA08	Nitrendipine	33	Calcium channel blockers (CCBs)
C08CA09	Lacidipine	31	Calcium channel blockers (CCBs)
C08CA11	Manidipine	19	Calcium channel blockers (CCBs)
C08CA12	Barnidipine	33	Calcium channel blockers (CCBs)
C08CA13	Lercanidipine	102	Calcium channel blockers (CCBs)
C08DA01	Verapamil	32	Calcium channel blockers (CCBs)
C08DB01	Diltiazem	81	Calcium channel blockers (CCBs)
C03AA01	Bendroflumethiazide	56	Diuretics
C03AA03	Hydrochlorothiazide	112	Diuretics
C03BA04	Chlortalidone	10	Diuretics
C03BA08	Metolazone	12	Diuretics
C03BA10	Xipamide	29	Diuretics
C03BA11	Indapamide	28	Diuretics
C03CA01	Furosemide	1347	Diuretics
C03CA02	Bumetanide	267	Diuretics
C03CA04	Torasemide	200	Diuretics
C03DA01	Spironolactone	136	Diuretics
C03DA03	Canrenone	12	Diuretics
C03DA04	Eplerenone	12	Diuretics
C03DB01	Amiloride	2	Diuretics
C03DB02	Triamterene	5	Diuretics
C09AA01	Captopril	2	Renin-angiotensin-aldosterone system inhibitors (RAASi)
C09AA02	Enalapril	27	Renin-angiotensin-aldosterone system inhibitors (RAASi)
C09AA03	Lisinopril	108	Renin-angiotensin-aldosterone system inhibitors (RAASi)
C09AA04	Perindopril	84	Renin-angiotensin-aldosterone system inhibitors (RAASi)
C09AA05	Ramipril	228	Renin-angiotensin-aldosterone system inhibitors (RAASi)
C09AA09	Fosinopril	17	Renin-angiotensin-aldosterone system inhibitors (RAASi)
C09AA10	Trandolapril	1	Renin-angiotensin-aldosterone system inhibitors (RAASi)
C09BB07	Ramipril and amlodipine	5	Renin-angiotensin-aldosterone system inhibitors (RAASi)
C09CA01	Losartan	174	Renin-angiotensin-aldosterone system inhibitors (RAASi)
C09CA03	Valsartan	86	Renin-angiotensin-aldosterone system inhibitors (RAASi)
C09CA04	Irbesartan	96	Renin-angiotensin-aldosterone system inhibitors (RAASi)
C09CA06	Candesartan	90	Renin-angiotensin-aldosterone system inhibitors (RAASi)
C09CA07	Telmisartan	33	Renin-angiotensin-aldosterone system inhibitors (RAASi)
C09CA08	Olmesartan medoxomil	21	Renin-angiotensin-aldosterone system inhibitors (RAASi)
C09DB01	Losartan and amlodipine	8	Renin-angiotensin-aldosterone system inhibitors (RAASi)
C09DB04	Telmisartan and amlodipine	2	Renin-angiotensin-aldosterone system inhibitors (RAASi)
C09DX04	Valsartan and sacubitril	3	Renin-angiotensin-aldosterone system inhibitors (RAASi)
B05XA02	Sodium bicarbonate	764	Sodium bicarbonate (NaHCO3)
A11CC	Vitamin D and analogues	13	Vitamin D
A11CC01	Ergocalciferol	7	Vitamin D
A11CC02	Dihydrotachysterol	3	Vitamin D
A11CC03	Alfacalcidol	273	Vitamin D
A11CC04	Calcitriol	126	Vitamin D
A11CC05	Colecalciferol	156	Vitamin D
A11CC06	Calcifediol	7	Vitamin D
