# Supplementary material for: Prescribing patterns in older people with advanced chronic kidney disease towards the end of life
Source: Clin Kidney J. 2024 Oct 4;17(11):sfae301. doi: 10.1093/ckj/sfae301 (PMC11635369; doi:10.1093/ckj/sfae301)
Supplement: sfae301_Supplemental_Files [file sfae301_Supplemental_Files.zip › Supplementary table 3 - Characteristics of decedents and non-decedents.xlsx]

## Sheet: Decedents and non-decedents
Table showing baselineᵡ demographic and clinical characteristics of the decedent and non-decedent cohorts⁰
Characteristics		Decedents	Non-decedents	Overall
Total	n (%)	563 (41.1)	808 (58.9)	1371 (100.0)
Sex	Female, n (%)	174 (30.9)	309 (38.2)	483 (35.2)
Age	Years, median (IQR)	77.8 (72.8, 83.0)	75.0 (69.8, 80.6)	76.3 (70.7, 81.6)
eGFR‡	ml/min/1.73m2, median (IQR)	18.1 (15.0, 21.2)	18.5 (14.9, 22.2)	18.4 (14.9, 21.7)
Ethnicity	White, n (%)	532 (94.5)	769 (95.2)	1301 (94.9)
BMI†	Kg/m2, median (IQR)	28.1 (24.2, 31.4)	28.1 (24.9, 31.6)	28.1 (24.7, 31.6)
Country	Germany, n (%)	50 (8.9)	86 (10.6)	136 (9.9)
	Italy, n (%)	125 (22.2)	261 (32.3)	386 (28.2)
	Netherlands, n (%)	98 (17.4)	155 (19.2)	253 (18.5)
	Poland, n (%)	32 (5.7)	62 (7.7)	94 (6.9)
	United Kingdom, n (%)	258 (45.8)	244 (30.2)	502 (36.6)
Primary renal disease	Diabetes Mellitus, n (%)	119 (21.1)	152 (18.8)	271 (19.8)
	Glomerular disease, n (%)	36 (6.4)	85 (10.5)	121 (8.8)
	Hypertension / Renal vascular disease, n (%)	200 (35.5)	268 (33.2)	468 (34.1)
	Miscellaneous renal disorders, n (%)	165 (29.3)	213 (26.4)	378 (27.6)
	Tubulointerstitial disease, n (%)	39 (6.9)	79 (9.8)	118 (8.6)
	Missing, n (%)	4 (0.7)	11 (1.4)	15 (1.1)
Educational attainment	No education, n (%)	9 (1.6)	17 (2.1)	26 (1.9)
	Primary school equivalent, n (%)	149 (26.5)	189 (23.4)	338 (24.7)
	Secondary school equivalent, n (%)	191 (33.9)	309 (38.2)	500 (36.5)
	University level equivalent, n (%)	55 (9.8)	77 (9.5)	132 (9.6)
	Missing, n (%)	159 (28.2)	216 (26.7)	375 (27.4)
Charlson Comorbidity Index	Mean (SD)	7.5 (1.8)	6.9 (1.8)	7.1 (1.9)
Comorbidity	Diabetes Mellitus, n (%)	246 (43.7)	322 (39.9)	568 (41.4)
	Cerebrovascular Disease, n (%)	92 (16.3)	108 (13.4)	200 (14.6)
	Peripheral Vascular Disease, n (%)	121 (21.5)	124 (15.3)	245 (17.9)
	Coronary Artery Disease, n (%)	172 (30.6)	192 (23.8)	364 (26.5)
	Hypertension, n (%)	464 (82.4)	679 (84.0)	1143 (83.4)
Smoking status	Current smoker, n (%)	48 (8.5)	46 (5.7)	94 (6.9)
	Ex-smoker, n (%)	235 (41.7)	332 (41.1)	567 (41.4)
	Never smoker, n (%)	140 (24.9)	241 (29.8)	381 (27.8)
	Missing, n (%)	140 (24.9)	189 (23.4)	329 (24.0)
Prescribed oral medications	Number, mean (SD)	8.1 (3.0)	7.7 (3.0)	7.9 (3.0)
	Polypharmacy*, n (%)	491 (87.2)	698 (86.4)	1189 (86.7)
	Hyperpolypharmacy*, n (%)	172 (30.6)	213 (26.4)	385 (28.1)
ᵡAt inclusion to EQUAL study; ⁰After exclusion of Swedish participants, participants with missing/duplicated data, and participants with data only recorded after date of censorship (see supplementary figure 1)
‡Estimated glomerular filtration rate, as calculated by the Modification of Diet in Renal Disease equation; †Body mass index, *Polypharmacy ≥ 5 medications; hyperpolypharmacy ≥ 10 medications
